# Supplementary material for: Impact of Dietary Arachidonic Acid on Gut Microbiota Composition and Gut–Brain Axis in Male BALB/C Mice
Source: Nutrients. 2022 Dec 15;14(24):5338. doi: 10.3390/nu14245338 (PMC9786182; doi:10.3390/nu14245338)
Supplement: Supplementary file 1 [file nutrients-14-05338-s001.zip]

Archive with 1 entries (1 files):
- nutrients-2087598-supplementary.pptx
